# Supplementary material for: The broad structure of psychopathology in the All of Us Research Program
Source: Psychol Med. 2025 Nov 14;55:e344. doi: 10.1017/S0033291725102407 (PMC13058667; doi:10.1017/S0033291725102407)
Supplement: Ehteshami and Waldman supplementary material 2 — Ehteshami and Waldman supplementary material [file S0033291725102407sup002.xlsx]

## Sheet: Models
Model-Number	Models	Model Generated Errors	Indicator Placement	𝜒2	df	𝜒2 p-value	𝜒2 scaling factor	CFI	TLI	RMSEA	RMSEA CI Lower	RMSEA CI Upper	RMSEA p-value	SRMR	Indicators	Mean_Loadings	Median_Loading	SD_Loading	Mean_SE	Median_SE	G_indicators	G_mean_loadings	G_median_loading	G_sd_loading	G_mean_se	G_median_se	INT_indicators	INT_mean_loadings	INT_median_loading	INT_sd_loading	INT_mean_se	INT_median_se	EXT_indicators	EXT_mean_loadings	EXT_median_loading	EXT_sd_loading	EXT_mean_se	EXT_median_se	TP_indicators	TP_mean_loadings	TP_median_loading	TP_sd_loading	TP_mean_se	TP_median_se	SU_indicators	SU_mean_loadings	SU_median_loading	SU_sd_loading	SU_mean_se
1	single general factor	NO		43768.8	702	0	2.121	0.807	0.797	0.022	0.022	0.022	1	0.127	39						39	0.463	0.493	0.167	0.014	0.012
	Models with ASPD on SU
3	int.ext.tp.su	NO		18888.1	588	0	2.352	0.916	0.91	0.016	0.015	0.016	1	0.115	36	0.597	0.631	0.194	0.015	0.012							13	0.438	0.531	0.198	0.016	0.009	7	0.732	0.719	0.078	0.023	0.023	8	0.641	0.67	0.17	0.012	0.011	8	0.693	0.694	0.096	0.012
5	int.ext.tp.su.ndd	YES		19187.4	692	0	2.329	0.917	0.911	0.014	0.014	0.015	1	0.108	39	0.587	0.604	0.177	0.016	0.015							11	0.458	0.55	0.21	0.013	0.009	6	0.688	0.677	0.055	0.023	0.022	8	0.642	0.669	0.169	0.012	0.011	8	0.693	0.694	0.096	0.012
7	fear.dist.ext.tp.su	NO		18749.6	584	0	2.385	0.917	0.91	0.016	0.015	0.016	1	0.114	36	0.603	0.644	0.192	0.016	0.012													7	0.732	0.72	0.079	0.023	0.023	8	0.641	0.67	0.17	0.012	0.011	8	0.693	0.694	0.096	0.012
9	fear.dist.ext.tp.su.ndd	YES		19050.5	687	0	2.358	0.918	0.911	0.014	0.014	0.015	1	0.107	39	0.593	0.613	0.175	0.016	0.015													6	0.688	0.678	0.056	0.023	0.022	8	0.642	0.669	0.169	0.012	0.011	8	0.693	0.694	0.096	0.012
9.1	fear.dist.ext.tp.su.ndd_adhd1	NO	(no subtypes, ADHD on EXT)	17448.7	614	0	2.396	0.923	0.917	0.015	0.014	0.015	1	0.101	37	0.605	0.655	0.181	0.016														5	0.707	0.719	0.1	0.023	0.023	8	0.64	0.672	0.171	0.011	0.011	8	0.693	0.694	0.096	0.012
9.2	fear.dist.ext.tp.su.ndd_adhd2	NO	(no subtypes, ADHD on NDD)	17329.4	614	0	2.418	0.924	0.917	0.015	0.014	0.015	1	0.101	37	0.597	0.615	0.182	0.016														4	0.745	0.729	0.058	0.026	0.025	8	0.64	0.672	0.171	0.011	0.011	8	0.693	0.693	0.096	0.012
9.3	fear.dist.ext.tp.su.ndd_adhd3	NO	(no subtypes, ADHD on EXT & NDD)	17293.5	613	0	2.409	0.924	0.917	0.015	0.014	0.015	1	0.101	37	0.587	0.622	0.192	0.017														5	0.648	0.725	0.242	0.028	0.028	8	0.64	0.672	0.171	0.011	0.011	8	0.693	0.693	0.096	0.012
9.4	fear.dist.ext.tp.su.ndd_adhdcombined1	NO	(ADHD HYP_IMP & COMB on EXT, INATN & COMB on NDD)	18699.4	686	0	2.36	0.919	0.913	0.014	0.014	0.015	1	0.105	39	0.586	0.619	0.215	0.019														6	0.554	0.676	0.352	0.032	0.026	8	0.642	0.669	0.169	0.012	0.011	8	0.692	0.693	0.096	0.012
9.5	fear.dist.ext.tp.su.ndd_adhdcombined2	NO	(ADHD HYP_IMP on EXT, INATN & COMB on NDD)	18298.6	685	0	2.36	0.921	0.915	0.014	0.014	0.014	1	0.102	39	0.602	0.616	0.176	0.017	0.013													5	0.688	0.7	0.11	0.027	0.028	8	0.641	0.67	0.169	0.012	0.011	8	0.692	0.693	0.096	0.012
9.6	fear.dist.ext.tp.su.ndd_adhdcombined3	NO	(ADHD COMB on EXT, HYP_IMP & INATN on NDD)	18322.5	685	0	2.348	0.921	0.915	0.014	0.014	0.014	1	0.103	39	0.602	0.622	0.177	0.017	0.014													5	0.685	0.703	0.127	0.026	0.024	8	0.641	0.67	0.169	0.012	0.011	8	0.693	0.694	0.096	0.012
9.5.1	fear.dist.ext.tp.su.ndd_adhdcombined2_ed2	NO	(ADHD HYP_IMP on EXT, INATN & COMB on NDD) (ED on DISTRESS)	17549.7	685	0	2.362	0.925	0.918	0.014	0.014	0.014	1	0.101	39	0.604	0.614	0.174	0.017	0.013													5	0.688	0.7	0.11	0.027	0.028	7	0.692	0.742	0.106	0.011	0.009	8	0.692	0.693	0.096	0.012
9.5.2	fear.dist.ext.tp.su.ndd_adhdcombined2_ed1	NO	(ADHD HYP_IMP on EXT, INATN & COMB on NDD) (ED on DISTRESS & TP)	17529.9	684	0	2.363	0.925	0.918	0.014	0.014	0.014	1	0.101	39	0.588	0.614	0.201	0.017	0.015													5	0.688	0.7	0.11	0.027	0.028	8	0.597	0.673	0.286	0.012	0.011	8	0.692	0.693	0.096	0.012
9.5.3	fear.dist.ext.tp.su.ndd_adhdcombined2_an_bn1	NO	(ADHD HYP_IMP on EXT, INATN & COMB on NDD) AN (DISTRESS & TP) & BN (DISTRESS & EXT)	17880	721	0	2.617	0.924	0.917	0.014	0.013	0.014	1	0.103	40	0.578	0.613	0.211	0.019	0.017													6	0.57	0.689	0.304	0.03	0.029	8	0.606	0.672	0.265	0.014	0.011	8	0.692	0.693	0.096	0.012
9.5.4	fear.dist.ext.tp.su.ndd_adhdcombined2_an_bn2	NO	(ADHD HYP_IMP on EXT, INATN & COMB on NDD) AN (DISTRESS) & BN (DISTRESS & EXT)	17880.2	723	0	2.621	0.924	0.918	0.014	0.013	0.014	1	0.103	40	0.607	0.614	0.168	0.017	0.015													5	0.687	0.698	0.111	0.027	0.028	7	0.693	0.741	0.106	0.011	0.009	8	0.692	0.693	0.096	0.012
9.5.5	fear.dist.ext.tp.su.ndd_adhdcombined2_an_bn3	NO	(ADHD HYP_IMP on EXT, INATN & COMB on NDD) AN (TP) & BN (EXT)	18298.7	723	0	2.625	0.922	0.916	0.014	0.014	0.014	1	0.107	40	0.603	0.615	0.166	0.017	0.015													6	0.645	0.656	0.096	0.026	0.027	8	0.668	0.67	0.117	0.013	0.011	8	0.692	0.693	0.097	0.012
9.5.6	fear.dist.ext.tp.su.ndd_adhdcombined2_ocd1	NO	(ADHD HYP_IMP on EXT, INATN & COMB on NDD) (OCD(P) on FEAR)	16740.5	685	0	2.345	0.928	0.922	0.014	0.013	0.014	1	0.097	39	0.605	0.654	0.178	0.017	0.013													5	0.688	0.699	0.11	0.027	0.028	6	0.672	0.756	0.199	0.009	0.008	8	0.693	0.693	0.095	0.012
9.5.7	fear.dist.ext.tp.su.ndd_adhdcombined2_ocd2	NO	(ADHD HYP_IMP on EXT, INATN & COMB on NDD) (OCD(P) on NDD)	16765.1	685	0	2.357	0.928	0.922	0.014	0.013	0.014	1	0.098	39	0.6	0.611	0.182	0.016	0.014													5	0.687	0.7	0.112	0.027	0.028	6	0.672	0.756	0.199	0.009	0.008	8	0.693	0.693	0.095	0.012
9.5.8	fear.dist.ext.tp.su.ndd_adhdcombined2_ocd3	NO	(ADHD HYP_IMP on EXT, INATN & COMB on NDD) (OCD(P) on FEAR + NDD)	16417.7	683	0	2.36	0.93	0.924	0.013	0.013	0.014	1	0.096	39	0.583	0.606	0.183	0.018	0.016													5	0.687	0.7	0.11	0.027	0.028	6	0.672	0.756	0.199	0.009	0.008	8	0.693	0.693	0.095	0.012
9.5.9	fear.dist.ext.tp.su.ndd_adhdcombined2_ocd4	NO	(ADHD HYP_IMP on EXT, INATN & COMB on NDD) (OCD(P) on DISTRESS)	16738.9	685	0	2.372	0.928	0.922	0.014	0.013	0.014	1	0.097	39	0.605	0.637	0.177	0.017	0.013													5	0.688	0.699	0.111	0.027	0.028	6	0.672	0.756	0.199	0.009	0.008	8	0.692	0.693	0.095	0.012
9.5.10	fear.dist.ext.tp.su.ndd_adhdcombined2_bpd1	NO	(ADHD HYP_IMP on EXT, INATN & COMB on NDD) (BPD on EXT)	17244.1	685	0	2.359	0.926	0.92	0.014	0.014	0.014	1	0.101	39	0.59	0.611	0.176	0.016	0.014													6	0.608	0.58	0.141	0.021	0.023	7	0.635	0.618	0.18	0.012	0.012	8	0.692	0.693	0.096	0.012
9.5.11	fear.dist.ext.tp.su.ndd_adhdcombined2_bpd2	NO	(ADHD HYP_IMP on EXT, INATN & COMB on NDD) (BPD on DISTRESS)	17774.8	685	0	2.36	0.924	0.917	0.014	0.014	0.014	1	0.103	39	0.605	0.619	0.179	0.017	0.014													5	0.688	0.699	0.111	0.027	0.028	7	0.637	0.619	0.179	0.012	0.012	8	0.693	0.694	0.097	0.012
9.5.12	fear.dist.ext.tp.su.ndd_adhdcombined2_bpd3	NO	(ADHD HYP_IMP on EXT, INATN & COMB on NDD) (BPD on DISTRESS & EXT)	17051.2	684	0	2.374	0.927	0.921	0.014	0.013	0.014	1	0.101	39	0.585	0.617	0.172	0.017	0.015													6	0.604	0.632	0.099	0.024	0.024	7	0.636	0.618	0.18	0.012	0.012	8	0.692	0.693	0.097	0.012
9.5.13	fear.dist.ext.tp.su.ndd_adhdcombined2_bpd4	NO	(ADHD HYP_IMP on EXT, INATN & COMB on NDD) (BPD on DISTRESS & TP)	16772.9	684	0	2.365	0.928	0.922	0.014	0.013	0.014	1	0.102	39	0.592	0.615	0.177	0.017	0.014													5	0.688	0.699	0.111	0.027	0.028	8	0.604	0.614	0.188	0.012	0.013	8	0.692	0.693	0.096	0.012
9.5.14	fear.dist.ext.tp.su.ndd_adhdcombined2_bpd5	NO	(ADHD HYP_IMP on EXT, INATN & COMB on NDD) (BPD on EXT & TP)	17238	684	0	2.358	0.926	0.92	0.014	0.014	0.014	1	0.101	39	0.577	0.61	0.188	0.017	0.015													6	0.604	0.591	0.114	0.024	0.024	8	0.568	0.614	0.253	0.015	0.013	8	0.692	0.693	0.096	0.012
9.5.15	fear.dist.ext.tp.su.ndd_adhdcombined2_ts_tic1	NO	(ADHD HYP_IMP on EXT, INATN & COMB on NDD) (TS & TIC on DISTRESS)	18548.1	685	0	2.342	0.92	0.914	0.014	0.014	0.014	1	0.105	39	0.592	0.619	0.185	0.016	0.013													5	0.688	0.699	0.11	0.027	0.028	8	0.642	0.67	0.169	0.012	0.011	8	0.692	0.693	0.096	0.012
9.5.16	fear.dist.ext.tp.su.ndd_adhdcombined2_ts_tic2	NO	(ADHD HYP_IMP on EXT, INATN & COMB on NDD) (TS & TIC on NDD & DISTRESS)	18274.7	683	0	2.337	0.921	0.915	0.014	0.014	0.014	1	0.103	39	0.572	0.634	0.237	0.019	0.015													5	0.688	0.7	0.111	0.027	0.028	8	0.642	0.67	0.169	0.012	0.011	8	0.692	0.693	0.096	0.012
9.5.17	fear.dist.ext.tp.su.ndd_adhdcombined2_aspd2	NO	(ADHD HYP_IMP on EXT, INATN & COMB on NDD) (ASPD on EXT & SU)	17903.9	684	0	2.362	0.923	0.917	0.014	0.014	0.014	1	0.101	39	0.59	0.614	0.172	0.017	0.015													6	0.633	0.681	0.141	0.026	0.026	8	0.642	0.67	0.169	0.012	0.011	8	0.663	0.66	0.093	0.013
	Models with Additional Correlated Residuals
9.5.18	fear.dist.ext.tp.su.ndd_adhdcombined2_corrResid_scz_sczaff	NO	hyp_imp ~~ inatn & comb, schizophrenia ~~ schizoaffective disorder	16760.7	684	0	2.362	0.928	0.922	0.014	0.013	0.014	1	0.1	39	0.596	0.614	0.172	0.017	0.013													5	0.688	0.699	0.11	0.027	0.027	8	0.612	0.613	0.15	0.012	0.011	8	0.692	0.694	0.097	0.012
9.5.19	fear.dist.ext.tp.su.ndd_adhdcombined2_corrResid_ocd_ocpd	NO	hyp_imp ~~ inatn & comb, ocd ~~ ocpd	17929.4	684	0	2.363	0.923	0.916	0.014	0.014	0.014	1	0.1	39	0.599	0.617	0.178	0.017	0.013													5	0.688	0.7	0.11	0.027	0.028	8	0.623	0.67	0.182	0.012	0.011	8	0.693	0.693	0.096	0.012
9.5.20	fear.dist.ext.tp.su.ndd_adhdcombined2_corrResid_mdd_dysth	NO	hyp_imp ~~ inatn & comb, mdd ~~ dysthymia	17863	684	0	2.361	0.923	0.917	0.014	0.014	0.014	1	0.102	39	0.6	0.615	0.177	0.017	0.013													5	0.688	0.7	0.11	0.027	0.028	8	0.641	0.67	0.17	0.012	0.011	8	0.692	0.693	0.096	0.012
9.5.21	fear.dist.ext.tp.su.ndd_adhdcombined2_corrResid_tic_ts	NO	hyp_imp ~~ inatn & comb, tic ~~ ts	18130.7	684	0	2.368	0.922	0.916	0.014	0.014	0.014	1	0.1	39	0.596	0.615	0.18	0.017	0.013													5	0.688	0.7	0.11	0.027	0.028	8	0.642	0.67	0.169	0.012	0.011	8	0.692	0.693	0.096	0.012
	fear.dist.ext.tp.su.ndd_adhdcombined2_corrResid_adhdhypimp_adhdinatt	NO	adhd hyp-imp ~~ adhd inatt	18462.3	686	0	2.361	0.921	0.914	0.014	0.014	0.014	1	0.104	39	0.602	0.613	0.175	0.017	0.013													5	0.692	0.687	0.077	0.026	0.027	8	0.641	0.67	0.169	0.012	0.011	8	0.692	0.693	0.096	0.012
	fear.dist.ext.tp.su.ndd_adhdcombined2_corrResid_adhdcomb_adhdinat	YES	adhd comb ~~ adhd inatt	18484	686	0	2.355	0.92	0.914	0.014	0.014	0.014	1	0.105	39	0.59	0.602	0.174	0.017	0.015													5	0.694	0.68	0.051	0.025	0.025	8	0.641	0.669	0.169	0.012	0.011	8	0.692	0.693	0.096	0.012
	fear.dist.ext.tp.su.ndd_adhdcombined2_corrResid_adhdcomb_adhdhypimp	NO	adhd comb ~~ adhd hyp-imp	18654	686	0	2.365	0.92	0.913	0.014	0.014	0.014	1	0.104	39	0.602	0.638	0.174	0.016	0.013													5	0.694	0.676	0.058	0.026	0.027	8	0.642	0.669	0.169	0.012	0.011	8	0.692	0.693	0.096	0.012
9.5.22	fear.dist.ext.tp.su.ndd_adhdcombined2_corrResid_cd_odd	YES	hyp_imp ~~ inatn & comb, cd ~~ odd	18171.9	684	0	2.36	0.922	0.915	0.014	0.014	0.014	1	0.1	39	0.589	0.607	0.172	0.017	0.013													5	0.585	0.597	0.096	0.028	0.028	8	0.641	0.67	0.169	0.012	0.011	8	0.692	0.693	0.096	0.012
9.5.23	fear.dist.ext.tp.su.ndd_adhdcombined2_corrResid_ocd_ts	NO	hyp_imp ~~ inatn & comb, ocd ~~ ts	18242.8	684	0	2.362	0.922	0.915	0.014	0.014	0.014	1	0.102	39	0.602	0.616	0.176	0.017	0.013													5	0.688	0.7	0.11	0.027	0.028	8	0.641	0.67	0.17	0.012	0.011	8	0.692	0.693	0.096	0.012
9.5.24	fear.dist.ext.tp.su.ndd_adhdcombined2_corrResid_ocd_tic	NO	hyp_imp ~~ inatn & comb, ocd ~~ tic	18254.2	684	0	2.362	0.921	0.915	0.014	0.014	0.014	1	0.102	39	0.602	0.616	0.176	0.017	0.013													5	0.688	0.7	0.11	0.027	0.028	8	0.641	0.67	0.17	0.012	0.011	8	0.692	0.693	0.096	0.012
9.5.25	fear.dist.ext.tp.su.ndd_adhdcombined2_corrResid_panic_agor	NO	hyp_imp ~~ inatn & comb, panic ~~ agoraphobia	18269.8	684	0	2.36	0.921	0.915	0.014	0.014	0.014	1	0.102	39	0.599	0.616	0.177	0.017	0.014													5	0.688	0.7	0.11	0.027	0.028	8	0.641	0.67	0.169	0.012	0.011	8	0.692	0.693	0.096	0.012
9.5.26	fear.dist.ext.tp.su.ndd_adhdcombined2_corrResid_select	NO	hyp_imp ~~ inatn & comb, scz ~~ sczaff, ocd ~~ ocpd, mdd ~~ dysthymia	15962.1	682	0	2.366	0.932	0.926	0.013	0.013	0.013	1	0.098	39	0.591	0.617	0.174	0.017	0.013													5	0.688	0.699	0.109	0.027	0.027	8	0.593	0.614	0.159	0.013	0.011	8	0.693	0.694	0.096	0.012
	Models with Additional Corssloadings Based on Modification Indices
9.5.26.1	fear.dist.ext.tp.su.ndd_adhdcombined2_corrResid_select_ptsd1	NO	hyp_imp ~~ inatn & comb, scz ~~ sczaff, ocd ~~ ocpd, mdd ~~ dysthymia + PTSD on TP (previously on Distress)	14536.8	682	0	2.371	0.938	0.933	0.013	0.012	0.013	1	0.097	39	0.591	0.616	0.169	0.017	0.013													5	0.688	0.699	0.11	0.027	0.027	9	0.586	0.596	0.146	0.011	0.009	8	0.692	0.692	0.096	0.012
9.5.26.2	fear.dist.ext.tp.su.ndd_adhdcombined2_corrResid_select_ptsd2	NO	hyp_imp ~~ inatn & comb, scz ~~ sczaff, ocd ~~ ocpd, mdd ~~ dysthymia + PTSD on TP & Distress (previously on Distress)	13428.1	681	0	2.377	0.943	0.938	0.012	0.012	0.012	1	0.097	39	0.581	0.614	0.175	0.017	0.013													5	0.688	0.699	0.11	0.027	0.027	9	0.572	0.603	0.158	0.012	0.009	8	0.692	0.692	0.095	0.012
9.5.26.2.1	fear.dist.ext.tp.su.ndd_adhdcombined2_corrResid_select_ptsd2_ocd1	NO	hyp_imp ~~ inatn & comb, scz ~~ sczaff, ocd ~~ ocpd, mdd ~~ dysthymia + PTSD on D & TP + OCD on DISTRESS & TP	12147.2	680	0	2.384	0.949	0.944	0.011	0.011	0.012	1	0.094	39	0.57	0.611	0.188	0.017	0.014													5	0.688	0.699	0.11	0.027	0.027	9	0.531	0.61	0.225	0.013	0.009	8	0.692	0.691	0.095	0.012
9.5.26.2.1.1	fear.dist.ext.tp.su.ndd_adhdcombined2_corrResid_select_ptsd2_ocd1_bpd1	NO	hyp_imp ~~ inatn & comb, scz ~~ sczaff, ocd ~~ ocpd, mdd ~~ dysthymia + PTSD on TP (previously on Distress & TP) + OCD on DISTRESS & TP + BPD on DISTRESS & TP	10857.6	679	0	2.39	0.954	0.95	0.011	0.011	0.011	1	0.093	39	0.563	0.605	0.185	0.017	0.014													5	0.688	0.699	0.11	0.027	0.027	9	0.506	0.507	0.217	0.013	0.013	8	0.692	0.691	0.095	0.012
9.5.26.2.1.1.1	fear.dist.ext.tp.su.ndd_adhdcombined2_corrResid_select_ptsd2_ocd1_bpd1_ed1	NO	hyp_imp ~~ inatn & comb, scz ~~ sczaff, ocd ~~ ocpd, mdd ~~ dysthymia + PTSD on TP (previously on Distress & TP) + OCD on DISTRESS & TP + BPD on DISTRESS & TP + ED on DISTRESS & TP	9468.77	678	0	2.394	0.961	0.957	0.01	0.01	0.01	1	0.091	39	0.552	0.598	0.202	0.017	0.014													5	0.688	0.699	0.11	0.027	0.027	9	0.468	0.491	0.282	0.014	0.012	8	0.692	0.691	0.095	0.012
[truncated: 19 more columns]

## Sheet: Factor Correlations
Model-Number	Model-Name	r_INT-EXT	Lower.CI_INT-EXT	Upper.CI_INT-EXT	p_INT-EXT	SE_INT-EXT	r_INT-SU	Lower.CI_INT-SU	Upper.CI_INT-SU	p_INT-SU	SE_INT-SU	r_INT-TP	Lower.CI_INT-TP	Upper.CI_INT-TP	p_INT-TP	SE_INT-TP	r_INT-NDD	Lower.CI_INT-NDD	Upper.CI_INT-NDD	p_INT-NDD	SE_INT-NDD	r_FEAR-DISTRESS	Lower.CI_FEAR-DISTRESS	Upper.CI_FEAR-DISTRESS	p_FEAR-DISTRESS	SE_FEAR-DISTRESS	r_FEAR-EXT	Lower.CI_FEAR-EXT	Upper.CI_FEAR-EXT	p_FEAR-EXT	SE_FEAR-EXT	r_FEAR-SU	Lower.CI_FEAR-SU	Upper.CI_FEAR-SU	p_FEAR-SU	SE_FEAR-SU	r_FEAR-TP	Lower.CI_FEAR-TP	Upper.CI_FEAR-TP	p_FEAR-TP	SE_FEAR-TP	r_FEAR-NDD	Lower.CI_FEAR-NDD	Upper.CI_FEAR-NDD	p_FEAR-NDD	SE_FEAR-NDD	r_DISTRESS-EXT	Lower.CI_DISTRESS-EXT	Upper.CI_DISTRESS-EXT
1	int.ext.tp	0.423477	0.410184	0.436771	0	0.00678247						0.594787	0.581708	0.607866	0	0.00667309
2	int.ext.tp.su	0.511432	0.488621	0.534244	0	0.0116389	0.362009	0.348012	0.376006	0	0.00714154	0.594464	0.581366	0.607563	0	0.00668308
3	int.ext.tp.ndd	0.404845	0.391255	0.418435	0	0.0069337						0.593453	0.58034	0.606565	0	0.00669014	0.526632	0.493584	0.55968	0	0.0168615
4	int.ext.tp.su.ndd	0.540491	0.510405	0.570576	0	0.0153502	0.362681	0.348655	0.376707	0	0.00715626	0.593268	0.580142	0.606393	0	0.00669658	0.516343	0.485103	0.547582	0	0.0159388
5	fear.dist.ext.tp																					0.878628	0.850334	0.906922	0	0.0144361	0.328715	0.304623	0.352807	0	0.0122919						0.476536	0.450831	0.50224	0	0.0131149						0.435346	0.421652	0.44904
6	fear.dist.ext.tp.su																					0.88351	0.855138	0.911882	0	0.0144757	0.397853	0.362336	0.43337	0	0.0181212	0.280315	0.25594	0.30469	0	0.0124365	0.478686	0.452899	0.504473	0	0.0131567						0.52719	0.503718	0.550661
7	fear.dist.ext.tp.ndd																					0.884133	0.855902	0.912364	0	0.0144038	0.31355	0.289201	0.3379	0	0.0124233						0.480006	0.454198	0.505813	0	0.0131674	0.521095	0.470547	0.571643	0	0.0257902	0.418915	0.404878	0.432953
8	fear.dist.ext.tp.su.ndd																					0.88721	0.858824	0.915595	0	0.0144827	0.407616	0.363508	0.451724	0	0.0225046	0.281213	0.256756	0.30567	0	0.0124785	0.480679	0.454837	0.50652	0	0.0131846	0.43853	0.394346	0.482715	0	0.0225434	0.561414	0.530343	0.592485
9.1	fear.dist.ext.tp.su.ndd_adhd1																					0.87996	0.85167	0.90825	0	0.014434	0.405117	0.364848	0.445387	0	0.0205459	0.279596	0.255307	0.303886	0	0.0123928	0.47699	0.451314	0.502667	0	0.0131003	0.341941	0.287739	0.396143	0	0.0276544	0.56451	0.53543	0.59359
9.2	fear.dist.ext.tp.su.ndd_adhd2																					0.88047	0.852199	0.908742	0	0.0144245	0.333434	0.280393	0.386476	0	0.0270625	0.279669	0.255377	0.303961	0	0.0123942	0.477236	0.451556	0.502917	0	0.0131025	0.418418	0.37803	0.458807	0	0.0206067	0.523113	0.484295	0.561931
9.3	fear.dist.ext.tp.su.ndd_adhd3																					0.880254	0.851977	0.908531	0	0.0144273	0.348459	0.298329	0.398589	0	0.025577	0.279625	0.255334	0.303916	0	0.0123937	0.477138	0.451459	0.502816	0	0.0131014	0.404056	0.357102	0.451011	0	0.0239569	0.534769	0.497808	0.571729
9.4	fear.dist.ext.tp.su.ndd_adhdcombined1																					0.887577	0.859189	0.915964	0	0.0144839	0.377974	0.328156	0.427791	0	0.0254175	0.281279	0.256816	0.305742	0	0.0124814	0.480802	0.454954	0.506649	0	0.0131879	0.408844	0.373655	0.444032	0	0.0179536	0.551841	0.515392	0.58829
9.5	fear.dist.ext.tp.su.ndd_adhdcombined2																					0.887229	0.858854	0.915605	0	0.0144777	0.375205	0.323961	0.426449	0	0.0261455	0.281186	0.256731	0.30564	0	0.0124772	0.480637	0.4548	0.506475	0	0.0131826	0.410127	0.373743	0.446511	0	0.0185636	0.555817	0.518426	0.593209
9.6	fear.dist.ext.tp.su.ndd_adhdcombined3																					0.886189	0.857813	0.914565	0	0.0144777	0.403025	0.353586	0.452464	0	0.0252244	0.280964	0.256529	0.305399	0	0.0124671	0.480171	0.454349	0.505993	0	0.0131747	0.412933	0.373511	0.452355	0	0.0201136	0.579433	0.543411	0.615454
9.5.1	fear.dist.ext.tp.su.ndd_adhdcombined2_ed2																					0.88562	0.857329	0.913911	0	0.0144346	0.375484	0.324213	0.426755	0	0.0261593	0.281331	0.256864	0.305798	0	0.0124834	0.467704	0.441901	0.493508	0	0.0131652	0.410465	0.374072	0.446859	0	0.0185683	0.558216	0.520825	0.595606
9.5.2	fear.dist.ext.tp.su.ndd_adhdcombined2_ed1																					0.885202	0.856919	0.913484	0	0.0144301	0.375478	0.324208	0.426747	0	0.0261585	0.281326	0.256858	0.305794	0	0.0124838	0.468592	0.442791	0.494393	0	0.0131639	0.410461	0.374068	0.446853	0	0.018568	0.560157	0.522767	0.597547
9.5.3	fear.dist.ext.tp.su.ndd_adhdcombined2_an_bn1																					0.881055	0.852733	0.909378	0	0.0144506	0.375703	0.324484	0.426923	0	0.026133	0.280943	0.256508	0.305378	0	0.0124672	0.467167	0.441363	0.492971	0	0.0131654	0.409688	0.373298	0.446078	0	0.0185667	0.550245	0.513144	0.587347
9.5.4	fear.dist.ext.tp.su.ndd_adhdcombined2_an_bn2																					0.881209	0.852891	0.909526	0	0.0144478	0.374745	0.323522	0.425967	0	0.0261344	0.280942	0.256509	0.305376	0	0.0124665	0.467126	0.441323	0.492929	0	0.0131652	0.409678	0.37329	0.446065	0	0.0185653	0.550348	0.513315	0.58738
9.5.5	fear.dist.ext.tp.su.ndd_adhdcombined2_an_bn3																					0.88712	0.858711	0.915529	0	0.0144947	0.430277	0.381497	0.479057	0	0.0248884	0.281115	0.256663	0.305566	0	0.0124755	0.471607	0.445792	0.497423	0	0.0131713	0.410013	0.373613	0.446413	0	0.0185718	0.609841	0.573368	0.646314
9.5.6	fear.dist.ext.tp.su.ndd_adhdcombined2_ocd1																					0.917672	0.896112	0.939232	0	0.0110004	0.489661	0.441124	0.538197	0	0.0247639	0.277124	0.253016	0.301232	0	0.0123	0.495992	0.47269	0.519295	0	0.0118894	0.524301	0.490717	0.557885	0	0.017135	0.555784	0.518378	0.59319
9.5.7	fear.dist.ext.tp.su.ndd_adhdcombined2_ocd2																					0.888974	0.860635	0.917314	0	0.0144592	0.375602	0.32424	0.426963	0	0.0262054	0.281494	0.257003	0.305984	0	0.0124953	0.437188	0.41109	0.463286	0	0.0133154	0.526101	0.492879	0.559323	0	0.0169503	0.555484	0.518132	0.592835
9.5.8	fear.dist.ext.tp.su.ndd_adhdcombined2_ocd3																					0.896234	0.870625	0.921843	0	0.0130659	0.371678	0.320299	0.423056	0	0.0262138	0.282545	0.258144	0.306945	0	0.0124493	0.452055	0.426857	0.477252	0	0.0128561	0.394948	0.357691	0.432206	0	0.0190094	0.555696	0.518319	0.593073
9.5.9	fear.dist.ext.tp.su.ndd_adhdcombined2_ocd4																					0.884285	0.856269	0.912301	0	0.014294	0.375307	0.324049	0.426565	0	0.0261525	0.281124	0.256686	0.305562	0	0.0124686	0.436601	0.41053	0.462673	0	0.013302	0.410396	0.374027	0.446766	0	0.0185561	0.57525	0.538455	0.612045
9.5.10	fear.dist.ext.tp.su.ndd_adhdcombined2_bpd1																					0.886531	0.858142	0.914919	0	0.0144844	0.558923	0.521031	0.596814	0	0.0193328	0.280949	0.256505	0.305393	0	0.0124718	0.427366	0.401239	0.453494	0	0.0133308	0.409894	0.373484	0.446305	0	0.018577	0.798532	0.772283	0.824781
9.5.11	fear.dist.ext.tp.su.ndd_adhdcombined2_bpd2																					0.866661	0.838739	0.894582	0	0.0142461	0.374058	0.322951	0.425164	0	0.0260753	0.280466	0.256066	0.304867	0	0.0124494	0.426869	0.400756	0.452982	0	0.0133231	0.408607	0.37229	0.444923	0	0.0185291	0.592436	0.556412	0.62846
9.5.12	fear.dist.ext.tp.su.ndd_adhdcombined2_bpd3																					0.88271	0.854493	0.910927	0	0.0143969	0.365202	0.315032	0.415373	0	0.0255976	0.28089	0.256467	0.305313	0	0.012461	0.427295	0.401181	0.453409	0	0.0133236	0.40958	0.373217	0.445943	0	0.0185529	0.595003	0.555016	0.634991
9.5.13	fear.dist.ext.tp.su.ndd_adhdcombined2_bpd4																					0.875003	0.846973	0.903032	0	0.0143009	0.374552	0.323386	0.425718	0	0.0261056	0.280753	0.256336	0.305169	0	0.0124577	0.415863	0.389927	0.441799	0	0.0132329	0.409283	0.372943	0.445622	0	0.0185409	0.56592	0.529071	0.602769
9.5.14	fear.dist.ext.tp.su.ndd_adhdcombined2_bpd5																					0.886531	0.858142	0.91492	0	0.0144845	0.552658	0.513182	0.592135	0	0.0201412	0.280947	0.256503	0.305392	0	0.0124719	0.428798	0.402658	0.454938	0	0.0133369	0.409878	0.373472	0.446285	0	0.018575	0.798327	0.769944	0.826709
9.5.15	fear.dist.ext.tp.su.ndd_adhdcombined2_ts_tic1																					0.886145	0.857768	0.914521	0	0.0144781	0.375	0.323772	0.426229	0	0.0261373	0.280971	0.256524	0.305418	0	0.0124732	0.480284	0.454456	0.506113	0	0.0131782	0.409634	0.372546	0.446723	0	0.0189232	0.563061	0.525832	0.60029
9.5.16	fear.dist.ext.tp.su.ndd_adhdcombined2_ts_tic2																					0.887228	0.858876	0.915579	0	0.0144654	0.375296	0.324052	0.42654	0	0.0261456	0.281295	0.256836	0.305754	0	0.0124793	0.48083	0.454985	0.506675	0	0.0131864	0.425253	0.388427	0.462078	0	0.0187888	0.556759	0.519402	0.594117
9.5.17	fear.dist.ext.tp.su.ndd_adhdcombined2_aspd2																					0.887269	0.858889	0.91565	0	0.0144802	0.365485	0.315294	0.415675	0	0.0256078	0.276333	0.251951	0.300715	0	0.0124398	0.480647	0.454814	0.50648	0	0.0131805	0.410177	0.373788	0.446565	0	0.018566	0.575538	0.539028	0.612049
9.5.18	fear.dist.ext.tp.su.ndd_adhdcombined2_corrResid_scz_sczaff																					0.887216	0.858859	0.915573	0	0.0144682	0.375215	0.323984	0.426447	0	0.026139	0.281195	0.256743	0.305647	0	0.0124759	0.514004	0.487192	0.540816	0	0.0136798	0.410156	0.373787	0.446526	0	0.0185563	0.555756	0.518368	0.593144
9.5.19	fear.dist.ext.tp.su.ndd_adhdcombined2_corrResid_ocd_ocpd																					0.887029	0.858651	0.915406	0	0.0144787	0.375141	0.323907	0.426376	0	0.0261403	0.281147	0.256694	0.3056	0	0.0124763	0.48108	0.455088	0.507073	0	0.0132618	0.410008	0.373626	0.446391	0	0.0185627	0.555817	0.518427	0.593208
9.5.20	fear.dist.ext.tp.su.ndd_adhdcombined2_corrResid_mdd_dysth																					0.911051	0.881889	0.940213	0	0.014879	0.37513	0.323886	0.426375	0	0.0261458	0.281082	0.256635	0.305529	0	0.0124733	0.48043	0.454605	0.506255	0	0.0131762	0.410078	0.373695	0.44646	0	0.0185628	0.570126	0.531774	0.608478
9.5.21	fear.dist.ext.tp.su.ndd_adhdcombined2_corrResid_tic_ts																					0.88756	0.859184	0.915936	0	0.0144779	0.375291	0.324052	0.426531	0	0.026143	0.281287	0.256828	0.305746	0	0.0124794	0.480795	0.454949	0.506641	0	0.0131868	0.416979	0.379925	0.454033	0	0.0189055	0.55582	0.518427	0.593212
9.5.22	fear.dist.ext.tp.su.ndd_adhdcombined2_corrResid_cd_odd																					0.887339	0.858959	0.915719	0	0.0144799	0.446425	0.384522	0.508329	0	0.0315841	0.281218	0.256761	0.305675	0	0.0124783	0.480688	0.454847	0.506529	0	0.0131843	0.410195	0.373809	0.446582	0	0.0185648	0.661305	0.611183	0.711427
9.5.23	fear.dist.ext.tp.su.ndd_adhdcombined2_corrResid_ocd_ts																					0.887321	0.858944	0.915699	0	0.0144786	0.37519	0.323948	0.426432	0	0.0261444	0.281212	0.256756	0.305668	0	0.0124779	0.480593	0.45475	0.506435	0	0.0131851	0.41043	0.374029	0.446831	0	0.0185724	0.555796	0.518406	0.593186
9.5.24	fear.dist.ext.tp.su.ndd_adhdcombined2_corrResid_ocd_tic																					0.887242	0.858865	0.915619	0	0.0144784	0.375174	0.323932	0.426415	0	0.0261441	0.281188	0.256732	0.305643	0	0.0124774	0.480568	0.454727	0.506408	0	0.0131842	0.410102	0.373727	0.446477	0	0.0185589	0.555801	0.518411	0.59319
9.5.25	fear.dist.ext.tp.su.ndd_adhdcombined2_corrResid_panic_agor																					0.935553	0.899958	0.971147	0	0.0181609	0.397003	0.342505	0.4515	0	0.0278054	0.296277	0.269682	0.322872	0	0.013569	0.506943	0.477692	0.536194	0	0.0149242	0.434518	0.395233	0.473803	0	0.0200437	0.555805	0.518412	0.593197
9.5.26	fear.dist.ext.tp.su.ndd_adhdcombined2_corrResid_select																					0.910855	0.881709	0.940001	0	0.0148707	0.375092	0.323869	0.426315	0	0.0261347	0.281064	0.256621	0.305508	0	0.0124715	0.515129	0.488133	0.542126	0	0.0137741	0.409989	0.373622	0.446356	0	0.0185548	0.570082	0.531734	0.608429
9.5.26.1	fear.dist.ext.tp.su.ndd_adhdcombined2_corrResid_select_ptsd1																					0.900141	0.870273	0.93001	0	0.0152395	0.375799	0.324469	0.427129	0	0.0261892	0.281353	0.25689	0.305815	0	0.012481	0.604747	0.57881	0.630685	0	0.0132336	0.410925	0.374521	0.447329	0	0.0185738	0.530656	0.490895	0.570416
9.5.26.2	fear.dist.ext.tp.su.ndd_adhdcombined2_corrResid_select_ptsd2																					0.899649	0.870284	0.929015	0	0.0149827	0.375723	0.324402	0.427045	0	0.0261847	0.281344	0.25689	0.305798	0	0.0124766	0.521177	0.494746	0.547609	0	0.0134856	0.410851	0.374454	0.447247	0	0.0185702	0.516791	0.477689	0.555894
9.5.26.2.1	fear.dist.ext.tp.su.ndd_adhdcombined2_corrResid_select_ptsd2_ocd1																					0.903766	0.874709	0.932823	0	0.0148252	0.376031	0.324672	0.427391	0	0.0262044	0.281465	0.257007	0.305923	0	0.0124788	0.480267	0.453826	0.506708	0	0.0134907	0.411331	0.37493	0.447732	0	0.0185723	0.532575	0.493877	0.571274
9.5.26.2.1.1	fear.dist.ext.tp.su.ndd_adhdcombined2_corrResid_select_ptsd2_ocd1_bpd1																					0.894735	0.866076	0.923394	0	0.0146224	0.37559	0.324279	0.426901	0	0.0261796	0.28116	0.25673	0.305589	0	0.0124643	0.396445	0.369778	0.423112	0	0.0136058	0.410764	0.374396	0.447132	0	0.0185554	0.538669	0.500543	0.576794
9.5.26.2.1.1.1	fear.dist.ext.tp.su.ndd_adhdcombined2_corrResid_select_ptsd2_ocd1_bpd1_ed1																					0.890351	0.861901	0.9188	0	0.0145153	0.37593	0.324589	0.427271	0	0.026195	0.281314	0.256869	0.305759	0	0.0124723	0.373524	0.346987	0.40006	0	0.0135395	0.411132	0.37476	0.447504	0	0.0185576	0.543244	0.505214	0.581274
[truncated: 47 more columns]
